# Supplementary material for: The MacKinnon Lists Technique: An efficient new method for rapidly assessing biodiversity and species abundance ranks in the marine environment
Source: PLoS One. 2020 Apr 22;15(4):e0231820. doi: 10.1371/journal.pone.0231820 (PMC7176086; doi:10.1371/journal.pone.0231820)
Supplement: S1 Dataset — (XLSX) [file pone.0231820.s002.xlsx]

## Sheet: Sheet1
Species	10EFD1b	10EFD1c	10EFD2b	10EFD2c	10EFD3a	10EFD3b	10EFD4a	10EFD4c	10EFD5a	10EFD5c	10EFS1a	10EFS1c	10EFS2b	10EFS2c	10EFS3a	10EFS4a	10EFS4b	10EFS5a	10EFS5b	10ERD1	10ERD2	10ERD3	10ERD4	10ERD5	10ERS1	10ERS3	10ERS4	10ERS5
Abudefduf bengalensis	0	0	0	0	0	0	0	0	0	0	0	1	0	1	0	0	2	0	0	0	0	0	0	0	0	0	0	0
Abudefduf sexfasciatus	0	0	0	0	0	0	0	0	0	0	0	1	0	0	0	0	0	10	1	0	0	0	0	0	0	0	0	0
Amphiprion clarkii	0	0	0	0	0	0	0	0	0	0	0	0	0	0	0	0	0	0	0	0	0	0	0	0	1	0	2	0
Bodianus bilunulatus	0	0	0	0	1	0	1	0	1	0	1	0	1	0	1	0	0	0	0	2	0	0	0	0	0	0	0	0
Bodianus frenchii	0	0	0	0	0	0	1	0	0	0	0	0	1	0	0	0	1	0	0	0	0	0	0	0	0	0	0	0
Carangidae sp1	0	0	0	0	0	0	0	0	0	0	0	0	0	0	0	0	0	0	0	0	0	0	0	0	0	0	0	0
Carcharhinus obscurus	0	0	0	0	0	0	0	0	0	0	0	0	0	0	0	0	0	0	0	0	0	1	1	0	0	0	0	0
Cephalopholis miniata	0	0	0	0	1	0	2	0	0	0	0	0	0	0	0	2	0	0	0	0	0	0	0	0	0	0	0	0
Cephalopholis sonnerati	0	0	0	0	0	0	0	0	0	0	0	0	0	0	0	0	0	0	0	0	0	0	0	0	0	0	0	0
Chaetodon assarius	2	2	2	2	2	3	0	2	0	1	0	0	0	0	0	0	1	0	0	0	0	0	0	0	0	0	0	0
Chaetodon auriga	0	0	0	0	0	0	0	0	2	0	2	0	0	0	2	1	1	0	0	0	0	0	0	0	0	1	0	0
Chaetodon lineolatus	0	0	0	0	0	0	1	0	0	0	0	0	0	0	0	0	0	0	0	0	0	0	0	0	0	0	0	0
Chaetodon lunula	0	0	0	0	2	0	1	0	0	0	0	0	0	1	0	0	3	0	0	0	0	1	2	0	0	3	9	1
Chaetodon lunulatus	0	0	0	0	0	0	0	0	0	0	0	0	0	0	0	0	0	0	0	0	0	0	0	0	0	0	0	0
Chaetodon plebeius	0	0	0	2	0	0	2	0	0	0	0	0	1	1	0	4	3	1	0	0	0	2	0	0	0	2	1	0
Chaetodon trifascialis	0	0	0	0	0	0	0	0	0	0	0	0	0	0	0	0	0	2	0	0	0	0	0	0	0	0	2	0
Chaetodontoplus personifer	0	5	0	1	0	0	0	0	2	0	0	0	0	0	0	0	0	0	0	0	0	0	0	1	0	0	0	0
Cheilodactylus rubrolabiatus	0	0	0	0	0	0	0	0	0	0	0	1	0	0	0	0	0	0	0	0	0	0	0	0	0	0	0	0
Chelmonops curiosus	0	2	0	1	0	0	0	0	0	0	0	0	0	0	0	0	1	0	0	0	0	0	0	0	0	0	0	0
Chlorurus microrhinos	0	0	0	0	0	0	0	0	0	0	0	0	0	0	0	2	0	0	0	0	0	0	0	0	0	1	1	0
Chlorurus sordidus	0	0	0	0	0	0	1	0	0	0	22	1	0	6	9	1	2	13	13	0	0	1	4	0	5	1	1	7
Choerodon jordani	1	0	0	0	0	0	0	0	0	0	0	0	0	0	0	0	0	0	0	0	0	0	0	0	0	0	0	0
Choerodon rubescens	2	4	2	4	1	3	2	2	4	1	3	1	2	2	2	1	4	1	3	4	1	1	1	0	1	5	3	1
Chromis westaustralis	0	0	0	0	0	0	0	0	0	14	10	0	0	0	35	100	0	0	0	50	46	0	0	0	65	60	80	11
Coris auricularis	4	2	1	1	0	4	1	3	6	4	0	2	7	11	0	0	8	0	8	2	1	0	0	0	0	1	1	0
Coris caudimacula	0	0	0	0	0	1	0	0	0	0	0	0	1	0	0	0	0	0	0	0	0	0	0	0	0	0	0	0
Coris dorsomacula	0	0	0	0	0	0	0	0	0	0	0	0	0	0	0	0	0	0	0	1	0	0	0	0	0	0	0	0
Dascyllus reticulatus	0	0	0	0	0	0	0	0	0	0	0	0	3	0	0	0	0	0	0	0	0	0	0	0	0	0	0	0
Dascyllus trimaculatus	0	0	0	0	0	0	0	0	0	0	0	6	7	6	0	0	8	3	3	0	0	0	0	1	0	0	0	0
Diagramma labiosum	0	0	0	1	0	0	1	0	0	14	0	0	0	1	0	0	0	0	0	0	0	0	0	0	0	2	0	0
Epinephelides armatus	0	0	0	1	0	1	1	0	0	0	0	0	2	0	0	0	0	0	0	0	0	0	0	0	0	1	0	0
Epinephelus coioides	0	0	0	0	0	0	0	0	0	0	0	0	0	0	0	0	0	0	0	0	0	0	0	0	1	0	0	0
Epinephelus fasciatus	0	0	0	0	0	0	0	0	0	0	0	0	0	0	0	0	0	0	0	0	0	0	0	0	0	1	0	0
Epinephelus rivulatus	0	0	0	0	0	0	0	0	0	0	0	0	0	1	0	0	0	0	0	1	0	0	0	0	0	0	0	0
Eubalichthys caeruleoguttatus	0	0	0	0	0	0	0	0	1	0	0	0	0	0	0	5	0	1	0	0	0	0	0	0	0	1	0	0
Eubalichthys cyanoura	0	0	0	0	1	0	0	0	0	0	0	0	0	0	0	0	0	0	0	0	0	0	0	0	0	0	0	0
Furgaleus macki	0	0	0	0	0	0	0	0	0	0	0	0	0	0	0	0	0	0	0	0	0	0	1	0	0	0	0	0
Glaucosoma hebraicum	0	0	0	0	0	0	1	0	0	0	0	0	0	0	0	0	0	0	0	0	0	0	0	0	0	1	1	0
Gymnothorax eurostus	0	0	0	0	0	0	1	0	1	0	1	0	0	0	0	1	0	0	0	0	0	0	0	0	0	0	0	0
Gymnothorax javanicus	0	0	0	0	0	0	0	0	0	0	0	0	0	0	2	0	0	0	0	0	0	0	0	0	1	0	0	0
Gymnothorax woodwardi	0	0	0	0	1	0	0	0	0	0	2	1	0	0	1	1	1	0	2	0	1	1	1	1	0	0	0	1
Hemigymnus fasciatus	1	0	0	0	0	0	0	0	0	0	0	0	1	1	0	1	1	0	0	0	0	0	0	0	0	0	0	1
Kyphosus cornelii	0	0	0	0	0	0	0	0	0	0	0	0	0	0	0	0	0	5	0	0	0	0	0	0	2	40	0	0
Kyphosus sydneyanus	0	0	0	0	0	0	0	0	0	0	0	0	0	0	0	1	0	0	0	0	0	0	0	0	0	1	1	0
Labracinus lineatus	3	0	2	1	1	0	0	0	0	0	1	2	2	2	0	0	2	0	1	1	0	0	0	1	0	0	0	0
Labroides dimidiatus	0	0	0	0	0	0	0	0	0	0	0	0	2	0	0	1	0	0	0	0	0	0	0	0	0	2	2	0
Lethrinus atkinsoni	0	0	0	0	0	0	0	0	0	0	1	0	0	0	3	1	0	1	0	0	0	0	0	0	2	1	2	3
Lethrinus genivittatus	0	0	0	0	0	0	0	0	0	1	0	0	0	0	0	0	0	0	0	0	0	0	0	0	0	0	0	0
Lethrinus miniatus	0	0	0	0	0	0	0	0	0	0	0	0	0	0	1	0	0	0	0	0	2	0	0	0	0	0	0	0
Lethrinus nebulosus	0	2	1	0	0	0	0	1	2	0	0	0	0	2	1	1	0	0	0	5	0	0	0	0	1	3	12	0
Meiacanthus grammistes	1	0	0	0	0	0	0	0	0	0	0	0	0	0	0	1	0	0	0	0	0	0	0	0	0	0	0	0
Monacanthus chinensis	0	0	0	0	0	0	0	0	0	0	0	0	0	1	0	0	1	0	0	0	0	0	0	0	0	0	0	0
Naso brevirostris	0	0	0	0	0	0	0	0	0	0	0	0	0	0	0	0	0	0	0	0	0	0	0	0	0	1	3	0
Neoglyphidodon melas	0	0	0	0	0	0	0	0	0	0	0	0	0	0	0	1	0	0	0	0	0	0	0	0	0	0	0	0
Notolabrus parilus	0	0	0	0	0	0	0	0	0	0	0	0	0	0	0	0	0	0	0	0	0	0	0	0	0	0	0	0
Orectolobus hutchinsi	0	0	0	0	0	0	0	0	0	0	0	0	0	0	0	0	0	0	0	0	0	0	0	1	0	1	0	0
Orectolobus ornatus	0	0	0	0	0	0	0	0	0	0	0	0	0	0	0	0	0	0	0	0	0	0	0	0	0	0	0	0
Orectolobus sp1	0	0	0	0	0	0	0	0	0	0	0	0	0	0	0	0	0	0	0	0	0	0	0	0	0	0	0	0
Pagrus auratus	2	8	1	6	0	1	0	6	13	6	1	0	0	0	0	0	1	1	0	1	2	3	2	2	0	2	0	0
Parapercis nebulosa	0	0	0	0	0	0	0	0	0	0	0	0	0	0	0	0	0	0	0	0	0	0	0	0	0	0	0	0
Parma occidentalis	0	0	0	0	0	0	0	0	1	0	0	0	0	0	0	0	0	0	0	1	0	0	0	0	0	0	0	0
Parupeneus chrysopleuron	1	0	0	0	0	0	0	0	0	2	0	0	0	0	0	0	0	0	0	0	0	0	0	0	0	0	0	0
Parupeneus indicus	0	0	0	0	0	0	0	0	1	0	0	0	0	0	0	0	0	0	0	0	0	0	0	0	0	0	0	0
Parupeneus spilurus	1	4	0	0	1	2	11	0	2	0	1	0	1	0	1	2	1	2	5	1	0	0	0	0	0	1	4	0
Pentapodus nagasakiensis	0	0	0	0	0	0	0	8	0	2	0	0	0	0	0	0	0	0	0	0	0	0	0	0	0	0	0	0
Pentapodus vitta	0	0	0	0	0	0	0	0	0	3	0	0	0	0	0	0	0	0	0	0	0	0	0	0	0	0	0	0
Plectropomus leopardus	1	5	0	2	7	2	8	0	17	0	3	3	1	2	3	2	6	6	2	5	1	5	2	3	2	4	2	1
Pomacanthus semicirculatus	0	0	0	0	1	0	0	0	0	0	0	2	0	1	0	0	0	0	0	0	0	0	0	0	0	0	0	0
Pomacentrus milleri	1	0	0	0	1	0	0	0	0	0	0	0	1	3	2	3	2	0	0	0	1	0	0	0	1	1	1	2
Pseudocaranx spp	0	0	16	0	0	16	12	11	16	0	7	0	10	0	1	0	0	23	0	0	0	0	0	0	0	2	0	0
Pterois volitans	0	0	0	0	0	0	1	0	0	0	0	0	0	0	0	0	0	0	0	0	0	0	0	0	0	0	0	0
Scarus chameleon	0	0	0	0	0	0	0	0	0	0	0	0	0	0	0	1	0	0	0	0	0	0	0	0	0	0	0	0
Scarus frenatus	0	0	0	0	0	0	0	0	0	0	1	0	0	0	0	0	0	0	0	0	0	0	0	0	0	1	0	0
Scarus ghobban	1	5	1	0	3	4	0	1	3	0	0	1	0	3	0	2	0	0	1	1	0	0	0	0	0	2	2	0
Scarus rivulatus	0	0	0	0	0	0	0	0	0	0	0	0	0	0	0	0	0	0	0	0	0	0	0	0	0	0	1	0
Scarus schlegeli	2	1	0	9	0	0	6	0	1	0	6	0	0	2	0	14	5	2	1	0	0	1	0	0	0	2	1	2
Scombridae spp	0	0	0	0	2	0	1	0	0	0	4	1	0	0	2	50	0	2	0	1	4	1	1	1	1	7	12	0
Seriola dumerili	0	0	0	0	0	0	0	0	19	0	0	0	0	0	0	0	0	0	0	0	0	0	0	0	0	0	0	0
Seriola hippos	0	1	1	0	0	0	0	1	0	0	0	0	0	1	0	0	0	0	0	1	0	0	0	0	0	0	0	0
Seriola lalandi	0	0	0	0	0	0	0	0	2	0	0	0	0	0	0	0	0	0	0	0	0	0	0	0	0	0	0	0
Stethojulis strigiventer	0	0	0	0	0	0	0	0	0	0	0	0	0	0	0	0	0	0	0	2	0	0	0	0	0	0	0	0
Thalassoma lunare	0	0	0	0	3	0	1	0	0	0	1	4	0	10	0	4	3	0	5	0	0	0	0	0	1	1	3	7
Thalassoma lutescens	0	0	0	0	2	0	0	0	0	0	4	1	0	1	3	3	3	2	0	0	0	0	0	0	0	1	1	1
Year	2010	2010	2010	2010	2010	2010	2010	2010	2010	2010	2010	2010	2010	2010	2010	2010	2010	2010	2010	2010	2010	2010	2010	2010	2010	2010	2010	2010
Island Group	Easter	Easter	Easter	Easter	Easter	Easter	Easter	Easter	Easter	Easter	Easter	Easter	Easter	Easter	Easter	Easter	Easter	Easter	Easter	Easter	Easter	Easter	Easter	Easter	Easter	Easter	Easter	Easter
Status	Fished	Fished	Fished	Fished	Fished	Fished	Fished	Fished	Fished	Fished	Fished	Fished	Fished	Fished	Fished	Fished	Fished	Fished	Fished	MPA	MPA	MPA	MPA	MPA	MPA	MPA	MPA	MPA
Site	1	1	2	2	3	3	4	4	5	5	1	1	2	2	3	4	4	5	5	1	2	3	4	5	1	3	4	5
Depth	Deep	Deep	Deep	Deep	Deep	Deep	Deep	Deep	Deep	Deep	Shallow	Shallow	Shallow	Shallow	Shallow	Shallow	Shallow	Shallow	Shallow	Deep	Deep	Deep	Deep	Deep	Shallow	Shallow	Shallow	Shallow
