# Supplementary material for: The MacKinnon Lists Technique: An efficient new method for rapidly assessing biodiversity and species abundance ranks in the marine environment
Source: PLoS One. 2020 Apr 22;15(4):e0231820. doi: 10.1371/journal.pone.0231820 (PMC7176086; doi:10.1371/journal.pone.0231820)
Supplement: S2 Dataset — (XLSX) [file pone.0231820.s003.xlsx]

## Sheet: MLT(5 videos)
Species	10EFD2c	10EFD2c	10EFD2c	10EFD2c	10EFD4c	10EFD4c	10EFD4c	10EFD4a	10EFD4a	10EFD4a	10EFD4a	10EFD4a	10EFD4a	10EFD2b	10EFD4b	10EFD4b	10EFS4b	10EFS4b	10EFS4b	10EFS4b	10EFS4b	10EFS2b	10EFS2b	10EFS2b	10EFS2b	10EFS2b	10EFS2c	10EFS2c	10EFS2c	10EFS2c	10EFS2c	10EFS2c	10EFS4a	10EFS4a	10EFS4a	10EFS4a	10EFS4a	10EFS4a	10EFS4a	10EFS4c	10EFS4c	10EFS4c	10EFS4c	10EFS4c	10ERS5	10ERS5	10ERS5	10ERS5	10ERS4
Abalistes stellatus	0	0	0	0	0	0	0	0	0	0	0	0	0	0	0	0
Abudefduf bengalensis																	0	1	1	0	0	0	0	0	0	0	1	0	0	0	0	0	0	0	0	0	0	0	0	1	0	1	0	0
Abudefduf sexfasciatus																	0	0	0	0	0	0	0	0	0	0	0	0	0	0	0	0	0	0	0	0	0	0	0	0	0	0	0	0
Abudefduf vaigiensis																	0	0	0	0	0	0	0	0	0	0	0	0	0	0	0	0	0	0	0	0	0	0	0	0	0	1	0	1
Amphiprion clarkii																																													0	0	0	0	1
Austrolabrus maculatus																																													0	0	1	0	0
Bodianus axillaris	0	0	0	0	0	0	0	0	0	0	0	0	0	0	0	0
Bodianus bilunulatus	0	0	0	0	0	0	0	0	0	0	0	0	1	0	0	0	0	0	0	0	0	0	0	0	1	0	0	0	0	0	0	0	0	0	0	0	0	0	1	0	0	0	0	0	0	0	0	0	0
Bodianus frenchii	0	0	0	0	0	0	0	0	0	0	0	0	1	0	0	0	2	0	0	0	0	0	1	0	0	0	0	0	0	0	0	0	0	0	0	0	0	0	0	0	0	0	0	0
Bodianus mesothorax	0	0	0	0	0	0	0	0	0	0	0	0	0	0	0	0
Caracantidae spp																	0	0	0	0	0	0	0	0	0	0	0	0	0	0	0	0	0	0	0	0	1	0	0	0	0	0	0	0	0	0	0	0	0
Carcharhinus obscurus
Carcharhinus spp
Cheilodactylus rubrolbabiatus
Cephalopholis miniata	0	0	0	0	0	0	0	0	0	0	0	0	2	0	0	0	0	0	0	0	0	0	0	0	0	0	0	0	0	0	0	0	0	1	0	0	0	1	0	0	0	0	0	0
Cephalopholis sonnerati
Chaetodon assarius	2	0	0	0	1	0	1	1	0	1	0	0	0	0	1	0
Chaetodon auriga	0	0	0	0	0	0	0	0	0	0	0	0	0	0	0	0	1	0	0	0	0	0	0	0	0	0	0	0	0	0	0	0	0	1	0	0	0	0	0	0	0	0	0	0	0	0	0	0	0
Chaetodon lineolatus	0	0	0	0	0	0	0	0	0	0	0	0	0	0	0	0
Chaetodon lunula	0	0	0	0	0	0	0	0	0	1	0	1	0	0	0	0	0	0	0	0	0	0	0	0	0	0	0	0	0	1	0	0	0	0	0	0	0	0	0	0	0	0	0	0	0	0	1	0	0
Chaetodon plebeius																	0	0	0	2	0	1	0	0	0	0	0	0	0	0	1	0	4	0	0	0	0	0	0	0	0	0	0	0	0	0	0	0	0
Chaetodon trifascialis																	0	0	0	0	0	0	0	0	0	0	0	0	0	0	0	0	0	0	0	0	0	0	0	0	0	0	0	0
Chaetodon ocellicaudus	0	0	0	0	0	0	0	0	0	0	0	0	0	0	0	0
Chaetodon plebeius	2	0	0	0	0	0	0	0	0	0	2	0	0	0	0	0
Chaetodontoplus personifer	0	1	0	1	0	0	0	0	0	0	0	0	0	0	0	0
Cheilodactylus rubrolbabiatus																	0	0	0	0	0	0	0	0	0	0	0	0	0	0	0	0	0	0	0	0	0	0	0	0	0	0	0	0
Cheilinus trilobatus																	0	0	0	0	0	0	0	0	0	0	0	0	0	0	0	0	0	0	0	0	0	0	0	0	0	0	0	0
Chelmonops curiosus	3	0	0	0	0	0	0	0	0	0	0	0	0	0	0	0	0	0	0	0	0	0	0	0	0	0	0	0	0	0	0	0	0	0	0	0	0	0	0	0	0	0	0	0
Chlorurus microrhinos																	0	0	0	0	0	0	0	0	0	0	0	0	0	0	0	0	0	0	0	0	0	0	2	0	0	0	0	0	0	0	0	0	0
Chlorurus sordidus	0	0	0	0	0	0	0	0	1	0	0	0	0	0	0	0	0	0	0	1	0	0	0	0	0	0	0	1	0	1	0	0	0	0	0	1	0	0	0	0	0	1	2	0	4	1	0	1	1
Choerodon jordani	0	0	0	0	0	0	0	0	0	0	0	0	0	0	0	2
Choerodon rubescens	0	1	1	0	1	1	1	0	1	2	0	0	0	2	1	1	0	0	0	0	0	1	0	0	0	0	0	1	1	0	0	0	0	0	0	1	0	0	0	0	0	0	0	0	0	0	0	2	0
Chromis westaustralis	0	0	0	0	0	0	0	0	0	0	0	0	0	0	0	0	0	0	0	0	0	0	0	0	0	0	0	0	0	0	0	0	80	0	0	0	0	0	0	0	0	0	0	0	3	0	0	0	80
Cirrhilabrus lineatus																																													0	0	0	0	0
Coris auricularis	0	0	0	1	0	1	1	0	0	0	2	0	0	0	0	0	1	0	0	1	0	0	4	1	1	0	0	3	2	3	0	0	0	0	0	0	0	0	0	1	0	2	0	0	0	0	0	0	0
Coris caudimacula	0	0	0	0	0	0	0	0	0	0	0	0	0	0	0	0
Coris dorsomacula
Dascyllus reticulatus																	0	0	0	0	0	0	2	1	0	0	0	0	0	0	0	0	0	0	0	0	0	0	0	0	0	0	0	0	0	0	0	0	0
Dasyatis thetidis																	0	0	0	0	0	0	0	0	0	0	0	0	0	0	0	0	0	0	0	0	0	0	0	0	0	1	0	0
Dascyllus trimaculatus																	0	0	1	0	1	3	0	3	0	0	6	0	0	0	0	0	0	0	0	0	0	0	0	0	0	0	0	0
Diagramma labiosum	0	1	0	0	0	0	0	0	0	0	0	0	0	0	1	0	0	0	0	0	0	0	0	0	0	0	1	0	0	0	0	0	0	0	0	0	0	0	0	0	0	0	0	0	0	0	0	0	0
Epinephelides armatus	0	0	1	0	0	0	0	0	0	1	0	0	0	0	0	0	0	0	0	0	0	0	0	0	0	1	0	0	1	0	0	0	0	0	0	0	0	0	0	0	0	0	0	0	0	0	0	0	0
Epinephelus coioides																																													0	0	0	0	0
Epinephelus fasciatus																																													0	0	0	0	0
Epinephelus rivulatus	0	0	0	0	0	0	0	0	0	0	0	0	0	0	0	0	0	0	0	0	0	0	0	0	0	0	0	0	0	0	0	0	0	0	0	0	0	0	0	0	0	0	0	0	0	0	0	0	0
Eubalichthys caeruleoguttatus	0	0	0	0	0	0	0	0	0	0	0	0	0	0	0	0	0	0	0	0	0	0	0	0	0	0	0	0	0	0	0	0	0	0	0	0	1	0	1	0	0	0	0	0	0	0	0	0	0
Eubalichthys cyanoura	0	0	0	0	0	0	0	0	0	0	0	0	0	0	0	0
Grammarocynus bicarinatus	0	0	0	0	0	0	0	0	0	0	0	0	0	0	0	0
Gomphosus varius																	0	0	0	0	0	0	0	0	0	0	0	0	0	0	0	0	0	0	0	0	0	0	0	0	0	0	0	1
Furgaleus macki
Grammarocynus bicarinatus
Glaucosoma hebraicum	0	0	0	0	0	0	0	0	0	0	0	1	0	0	0	0																													0	0	0	0	0
Gymnothorax eurostus	0	0	0	0	0	0	0	0	0	0	0	0	0	0	0	0	0	0	0	0	0	0	0	0	0	0	0	0	0	0	0	0	0	0	0	0	1	0	0	0	0	0	0	0
Gymnothorax flavimarginatus																	0	0	0	0	0	0	0	0	0	0	0	0	0	0	0	0	0	0	0	0	1	0	0	0	0	0	0	0	0	0	0	0	0
Gymnothorax javanicus																	0	0	0	0	0	0	0	0	0	0	0	0	0	0	0	0	0	0	0	0	0	0	0	0	0	0	0	0	0	0	0	0	0
Heniochus acuminatus																																													0	0	0	0	0
Gymnothorax woodwardi	0	0	0	0	0	0	0	0	0	0	0	0	0	0	0	0	0	0	0	1	0	0	0	0	1	0	0	0	0	0	0	0	0	0	0	0	0	0	1	0	1	0	0	0	0	1	0	0	0
Hemigymnus fasciatus	0	0	0	0	0	0	0	0	0	0	0	0	0	0	0	0	0	0	1	0	0	1	0	0	0	0	0	1	0	0	0	0	0	1	0	0	0	0	0	0	0	0	0	0	0	0	0	0	0
Kyphosus cornelii																	0	0	0	0	0	0	0	0	0	0	0	0	0	0	0	0	0	0	0	0	0	0	0	0	0	0	1	2	0	1	0	0	0
Kyphosus sydneyanus																	0	0	0	0	0	0	0	0	0	0	0	0	0	0	0	0	0	0	0	0	1	0	0	0	0	0	0	0	0	0	0	0	0
Labracinus lineatus	0	1	0	0	0	0	0	0	0	0	1	0	0	1	0	0	0	0	1	0	1	0	0	1	0	1	0	0	0	1	0	1	0	0	0	0	0	0	0	1	0	0	0	0	0	0	0	0	0
Lethrinus spp	1	0	0	0	0	0	0	0	0	0	0	0	0	0	0	0
Labroides dimidiatus																	0	0	0	0	0	4	0	0	0	1	0	0	0	0	1	0	0	0	1	0	0	0	0	0	0	0	0	0	0	0	1	0	0
Lethrinus atkinsoni																	0	0	0	0	0	0	0	0	0	0	0	0	0	0	0	0	0	0	0	0	0	1	0	0	0	0	0	0	0	1	0	0	0
Lethrinus genivittatus	0	0	0	0	0	0	0	0	0	0	0	0	0	0	0	0
Lethrinus miniatus																	0	0	0	0	0	0	0	0	0	0	0	0	0	0	0	0	0	0	0	0	0	0	0	0	0	0	0	0
Lethrinus nebulosus	0	0	0	0	0	0	0	0	0	0	0	0	0	1	0	0	0	0	0	0	0	0	0	0	0	0	0	0	0	0	2	0	0	0	0	0	0	1	0	0	0	0	0	1	0	0	1	1	0
Meiacanthus grammistes	0	0	0	0	0	0	0	0	0	0	0	0	0	0	0	0	0	0	0	0	0	0	0	0	0	0	0	0	0	0	0	0	0	0	1	0	0	0	0	0	0	0	0	0
Neoglyphidodon melas																	0	0	0	0	0	0	0	0	0	0	0	0	0	0	0	0	0	0	1	0	0	0	0	0	0	0	0	0
Monacanthus chinensis																	0	0	0	0	0	0	0	0	0	0	0	0	0	0	0	1	0	0	0	0	0	0	0	0	0	0	0	0
Naso unicornis																	0	0	0	0	0	0	0	0	0	0	0	0	0	0	0	0	0	0	0	0	0	0	0	0	1	0	0	0
Naso brevirostris																																													0	0	0	0	0
Notolabrus parilus																	0	0	0	0	0	0	0	0	0	0	0	0	0	0	0	0	0	0	0	0	0	0	0	0	0	0	1	0
Orectolobus hutchinsi																																													0	0	0	0	0
Pagrus auratus	0	2	1	0	1	1	2	0	0	0	0	0	0	0	1	1	0	0	0	0	1	0	0	0	0	0	0	0	0	0	0	0	0	0	0	0	0	0	0	0	0	0	0	0	0	0	0	0	0
Paraplesiops meleagris
Parma occidentalis	0	0	0	0	0	0	0	0	0	0	0	0	0	0	0	0
Parupeneus chrysopleuron	0	0	0	0	0	0	0	0	0	0	0	0	0	0	0	0
Parupeneus indicus	0	0	0	0	0	0	0	0	0	0	0	0	0	0	0	0
Parupeneus spilurus	0	0	1	0	0	0	0	2	2	1	0	1	1	0	0	0	0	0	0	0	1	0	0	0	1	0	0	0	0	0	0	0	0	1	1	0	0	0	0	0	0	0	0	0	0	0	0	0	0
Pentapodus nagasakiensis	0	0	0	0	5	2	0	0	0	0	0	0	0	0	4	2
Pentapodus vitta	0	0	0	0	0	0	0	0	0	0	0	0	0	0	0	0
Plectorhinchus flavomaculatus
Plectropomus leopardus	2	0	0	1	0	0	0	2	1	0	0	3	0	0	0	0	2	4	0	0	0	0	0	0	1	1	0	2	0	0	0	0	0	0	0	0	0	1	2	0	0	0	1	0	0	0	1	1	0
Pomacanthus semicirculatus	0	0	0	0	0	0	0	0	0	0	0	0	0	0	0	0	0	0	0	0	0	0	0	0	0	0	0	0	0	0	0	0	0	0	0	0	0	0	0	0	0	0	0	0
Pomacentrus milleri	0	0	0	0	0	0	0	0	0	0	0	0	0	0	0	0	0	0	0	0	0	0	0	1	0	0	2	0	0	0	0	0	3	0	0	0	0	0	0	1	0	0	0	0	0	1	0	0	1
Pseudolabrus biseralis	0	0	0	0	0	1	0	0	0	0	0	0	0	0	0	0
Pseudocaranx spp	0	0	0	0	9	0	0	0	0	0	4	0	8	14	0	0	0	0	0	0	0	0	8	0	0	0	0	0	0	0	0	0	0	0	0	0	0	17	0	0	0	0	0	0	0	0	0	0	0
Pterois russelli	0	0	0	0	0	0	0	1	0	0	0	0	0	0	0	0
Pterois volitans	0	0	0	0	0	0	0	0	0	0	0	0	0	0	0	0
Rhynocobatus australiae	0	0	0	0	0	0	0	0	0	0	0	0	0	0	0	1
Scarus chameleon																	0	0	0	0	0	0	0	0	0	0	0	0	0	0	0	0	0	0	0	0	0	0	0	0	0	0	0	0
Scarus frenatus																	0	0	0	0	0	0	0	0	0	0	0	0	0	0	0	0	0	0	0	0	0	0	0	0	0	0	0	0
Scarus rubroviolaceus																																													0	0	0	0	0
Scarus ghobban	0	0	0	0	0	0	0	0	0	0	0	0	0	1	0	0	0	0	0	0	0	0	0	0	0	0	0	0	0	0	0	3	0	0	0	2	0	0	0	0	1	0	0	0	0	0	0	0	0
Scarus schlegeli	0	0	1	1	0	0	0	1	2	0	0	0	0	0	0	0	1	0	0	0	0	0	0	0	0	0	0	0	0	2	1	0	14	0	0	0	0	0	0	0	1	0	0	0	2	0	0	0	0
Scarus rivulatus																																													0	0	0	0	0
Scombridae spp	0	0	0	1	0	0	0	0	0	0	0	0	0	0	0	0	0	0	0	0	0	0	0	0	0	0	0	0	0	0	0	0	0	0	0	1	0	0	0	0	0	0	0	0	0	0	0	0	0
Seriola dumerili	0	0	0	0	0	0	0	0	0	0	0	0	0	0	0	0
Seriola hippos	0	0	0	0	0	0	1	0	0	0	0	0	0	0	0	0	0	0	0	0	0	0	0	0	0	0	0	0	1	0	0	0	0	0	0	0	0	0	0	0	0	0	0	0
Seriola lalandi	0	0	0	0	0	0	0	0	0	0	0	0	0	0	0	0
Stethojulis strigiventer
Thalassoma lunare	0	0	0	0	0	0	0	0	0	0	1	0	0	0	0	0	0	3	0	2	0	0	0	0	0	1	3	0	1	0	2	4	1	0	2	1	0	0	0	1	1	0	2	0	2	0	0	1	1
Thalassoma lutescens	0	0	0	0	0	0	0	0	0	0	0	1	0	0	0	0	0	1	0	0	1	0	0	0	0	0	0	0	0	0	0	1	0	2	0	0	0	0	0	0	0	0	0	0	1	0	0	0	0
Site	2	2	2	2	4	4	4	4	4	4	4	4	4	2	4	4	4	4	4	4	4	2	2	2	2	2	2	2	2	2	2	2	4	4	4	4	4	4	4	4	4	4	4	4	5	5	5	5	4
Status	Fished	Fished	Fished	Fished	Fished	Fished	Fished	Fished	Fished	Fished	Fished	Fished	Fished	Fished	Fished	Fished	Fished	Fished	Fished	Fished	Fished	Fished	Fished	Fished	Fished	Fished	Fished	Fished	Fished	Fished	Fished	Fished	Fished	Fished	Fished	Fished	Fished	Fished	Fished	Fished	Fished	Fished	Fished	Fished	ROA	ROA	ROA	ROA	ROA
Depth	Deep	Deep	Deep	Deep	Deep	Deep	Deep	Deep	Deep	Deep	Deep	Deep	Deep	Deep	Deep	Deep	Shallow	Shallow	Shallow	Shallow	Shallow	Shallow	Shallow	Shallow	Shallow	Shallow	Shallow	Shallow	Shallow	Shallow	Shallow	Shallow	Shallow	Shallow	Shallow	Shallow	Shallow	Shallow	Shallow	Shallow	Shallow	Shallow	Shallow	Shallow	Shallow	Shallow	Shallow	Shallow	Shallow
Video	10EFD2c	10EFD2c	10EFD2c	10EFD2c	10EFD4c	10EFD4c	10EFD4c	10EFD4a	10EFD4a	10EFD4a	10EFD4a	10EFD4a	10EFD4a	10EFD2b	10EFD4b	10EFD4b	10EFS4b	10EFS4b	10EFS4b	10EFS4b	10EFS4b	10EFS2b	10EFS2b	10EFS2b	10EFS2b	10EFS2b	10EFS2c	10EFS2c	10EFS2c	10EFS2c	10EFS2c	10EFS2c	10EFS4a	10EFS4a	10EFS4a	10EFS4a	10EFS4a	10EFS4a	10EFS4a	10EFS4c	10EFS4c	10EFS4c	10EFS4c	10EFS4c	10ERS5	10ERS5	10ERS5	10ERS5	10ERS4
[truncated: 33 more columns]
